# Supplementary material for: Effects of a six-week period of congested match play on plasma volume variations, hematological parameters, training workload and physical fitness in elite soccer players
Source: PLoS One. 2019 Jul 25;14(7):e0219692. doi: 10.1371/journal.pone.0219692 (PMC6657839; doi:10.1371/journal.pone.0219692)
Supplement: S1 Data — (XLSX) [file pone.0219692.s001.xlsx]

## Sheet: Feuil1
JOUEURS	poste	poids t1	taille t2	IMC t1	Poids t2	taille t2	IMC t2²	IMC t2
		82	1.83	24.55	80	1.83	3.3489	23.8884
		73	1.74	24.11	73	1.74	3.0276	24.1115
		69	1.78	21.83	69	1.78	3.1684	21.7776
		71	1.72	24.06	70	1.72	2.9584	23.6614
		70	1.75	22.87	69	1.75	3.0625	22.5306
		74	1.79	23.12	74	1.79	3.2041	23.0954
		66	1.73	22.75	66	1.73	2.9929	22.0522
		67	1.72	22.71	67	1.72	2.9584	22.6474
		69	1.74	21.1	69	1.74	3.0276	22.7903
		84	1.88	23.79	83	1.88	3.5344	23.4835
		68	1.79	21.25	68	1.78	3.1684	21.4619
		73	1.74	24.17	73	1.74	3.0276	24.1115
		75	1.82	22.65	72	1.82	3.3124	21.7365
		72	1.83	21.55	72	1.83	3.3489	21.4996
		67	1.78	21.2	66.5	1.78	3.1684	20.9885
		74	1.85	21.63	74	1.85	3.4225	21.6216
		73	1.84	21.59	73	1.84	3.3856	21.5619
		80	1.82	24.16	80	1.82	3.3124	24.1517
		72.6	1.78	22.7	72.2	1.78	3.1684	22.6

## Sheet: Feuil2
	Hemaological parameters
JOUEURS	Hématies (M/mm³)(1)	Hématies(M/mm³) (2)	hematies variation	hematies variations	Hémoglobine g/dl (1)	Hémoglobine g/dl (2)	alteration percentage	HB VARAIATION	Hématocrite%(1)	Hématocrite%(2)	alteration percentage	Ht VARIATION	VGM(fl)(1)	VGM(fl)(2)	VGM variation	VGm VARAITION	TCMH(pg)(1)	TCMH(pg)(2)	TCMH alteration	alteration percentage	CCMH (%)(1)	CCMH (%)(2)	alteration CCMH	VARAITION PERCENTAGE
	5.67	5.44	-0.0422794	-4.22794	16	15.1	0.05625	5.625	46.7	44.5	-0.0471092	-4.71092	82.36	81.8	-0.00679942	-0.679942	28.22	27.76	-0.0163005	-1.63005	34.26	33.93	-0.00963222	-0.963222
	5.65	5.5	-0.0272727	-2.72727	16.1	15.2	0.0559006	5.59006	47.1	44.9	-0.0467091	-4.67091	83.36	81.64	-0.0206334	-2.06334	28.5	27.64	-0.0301754	-3.01754	34.18	33.85	-0.00965477	-0.965477
	4.7	5.35	0.121495	12.1495	12.7	13.2	-0.0393701	-3.93701	37.8	46.8	0.238095	23.8095	80.43	86.99	0.0815616	8.15616	27.02	30.11	0.11436	11.436	33.6	34.62	0.0303571	3.03571
	5.31	5.41	0.0184843	1.84843	15.3	15	0.0196078	1.96078	44.2	44.4	0.00452489	0.452489	83.24	82.07	-0.0140557	-1.40557	28.81	27.73	-0.037487	-3.7487	34.62	33.78	-0.0242634	-2.42634
	4.99	4.8	-0.0395833	-3.95833	14	13	0.0714286	7.14286	41.9	40.3	-0.0381862	-3.81862	83.97	83	-0.0115517	-1.15517	28.06	27.6	-0.0163934	-1.63934	33.41	33	-0.0122718	-1.22718
	5.24	5.23	-0.00191205	-0.191205	14.6	14.3	0.0205479	2.05479	43.2	42.6	-0.0138889	-1.38889	82.44	81.45	-0.0120087	-1.20087	27.86	27.34	-0.0186648	-1.86648	33.8	33.57	-0.00680473	-0.680473
	5.22	5.25	0.00571429	0.571429	15.4	15.2	0.012987	1.2987	44.3	44.4	0.00225734	0.225734	84.87	84.57	-0.00353482	-0.353482	29.5	28.95	-0.0186441	-1.86441	34.76	34.23	-0.0152474	-1.52474
	6.43	5.32	-0.208647	-20.8647	15.7	14.6	0.0700637	7.00637	47.5	43.2	-0.0905263	-9.05263	73.87	70.23	-0.0492758	-4.92758	24.42	24.4	-0.000819001	-0.0819001	33.05	33	-0.00151286	-0.151286
	5.25	5.15	-0.0194175	-1.94175	15.2	14.6	0.0394737	3.94737	43.8	42.8	-0.0228311	-2.28311	83.43	83.11	-0.00383555	-0.383555	28.95	28.35	-0.0207254	-2.07254	34.7	34.11	-0.0170029	-1.70029
	5.3	5.21	-0.0172745	-1.72745	15	14.7	0.02	2	43.8	43	-0.0182648	-1.82648	82.64	82.53	-0.00133107	-0.133107	28.3	28.21	-0.00318021	-0.318021	34.25	34.19	-0.00175182	-0.175182
	5.22	5.02	-0.0398406	-3.98406	15.5	15	0.0322581	3.22581	46.2	43.8	-0.0519481	-5.19481	88.51	87.25	-0.0142357	-1.42357	26.69	29.88	0.11952	11.952	33.55	34.25	0.0208644	2.08644
	4.68	4.82	0.0290456	2.90456	13.6	14.5	-0.0661765	-6.61765	40.4	40.4	0	0	86.32	90.04	0.0430955	4.30955	29.06	30.08	0.0350998	3.50998	33.66	33.41	-0.00742721	-0.742721
	5.31	4.98	-0.0662651	-6.62651	15.7	15	0.044586	4.4586	46.7	43.1	-0.0770878	-7.70878	87.95	86.55	-0.0159181	-1.59181	29.57	30.12	0.0185999	1.85999	33.62	34.8	0.0350982	3.50982
	6	5.67	-0.0582011	-5.82011	14.1	13.8	0.0212766	2.12766	43.3	42.6	-0.0161663	-1.61663	72.17	75.13	0.0410143	4.10143	23.5	24.34	0.0357447	3.57447	32.56	32.39	-0.00522113	-0.522113
	5.26	4.98	-0.0562249	-5.62249	14.6	13.8	0.0547945	5.47945	44.3	41.7	-0.0586907	-5.86907	84.22	83.73	-0.0058181	-0.58181	27.76	27.71	-0.00180115	-0.180115	32.96	33.09	0.00394417	0.394417
	5.03	4.79	-0.0501044	-5.01044	15.6	13.9	0.108974	10.8974	45.3	40.8	-0.0993377	-9.93377	90.06	85.18	-0.0541861	-5.41861	31.01	29.02	-0.0641728	-6.41728	34.44	34.07	-0.0107433	-1.07433
	4.5	4.42	-0.0180995	-1.80995	13.1	12.8	0.0229008	2.29008	39	38.3	-0.0179487	-1.79487	86.67	86.65	-0.00023076	-0.023076	29.11	28.96	-0.00515287	-0.515287	33.59	33.42	-0.00506103	-0.506103
	5.67	5.41	-0.0480591	-4.80591	16.2	14.9	0.0802469	8.02469	45.6	43.7	-0.0416667	-4.16667	80.42	80.78	0.0044765	0.44765	28.57	27.54	-0.0360518	-3.60518	35.53	34.1	-0.0402477	-4.02477
									volume plasmatique (NFS+glycémie + hormones(cortisol +testosterone)

## Sheet: Feuil3
	YOYO-INTERMITTENT REVOVERY TEST
JOUEURS	DISTANCE parcouru(T0)	vitesse de course(km/h)(1)	Temps d'accéleration(s) (1)	palier(1)	nombre d'aller et retours(1)	durée de course(minutes) (1)	distance parcourue(m)(1)	vitesse de course(km/h)(2)	temps d'accélération(s) 2	palier (2)	nombre d'allers et retours(2)	durée de course(minutes)(2)	distance parcouru m (2)	T1	T2	Alteration percentage
	2520	17.5	4.11	12	60	19.22	2400	15.5	4.65	8	33	10.55	1320	2400	1320	-45
	2460	18	4	13	69	22.3	2760	16	4.5	9	43	14.4	1720	2760	1720	-37.6812
	2600	17.5	4.11	12	61	19.38	2440	16	4.5	9	43	14.4	1720	2440	1720	-29.5082
	1600	16	4.5	9	43	14.9	1720	15	4.8	7	25	8.27	1000	1720	1000	-41.8605
	2480	17.5	4.11	12	60	19.22	2400	16.5	4.36	10	45	14.46	1800	2400	1800	-25
	2600	18.5	3.89	14	77	24.31	3080	16.5	4.36	10	51	16.34	2040	3080	2040	-33.7662
	1820	17.5	4.11	12	66	21.8	2640	16	4.5	9	43	16.34	1720	2640	1720	-34.8485
	2480	17	4.24	11	52	16.52	2080	15.5	4.65	8	33	10.55	1320	2080	1320	-36.5385
	2480	18	4	13	69	22.3	2760	16	4.5	9	43	14.4	1720	2760	1720	-37.6812
	2520	17.5	4.11	12	62	19.55	2460	16.5	4.36	10	45	14.46	1800	2460	1800	-26.8293
	1820	17	4.24	11	57	18.24	2280	15.5	4.65	8	32	10.34	1280	2280	1280	-43.8596
	2600	17.5	4.11	12	60	19.22	2400	15.5	4.65	8	32	10.34	1280	2400	1280	-46.6667
	1820	18	4	13	69	22.4	2760	16.5	4.36	10	45	14.46	1800	2760	1800	-34.7826
	2520	18	4	13	69	22.4	2760	16.5	4.36	10	45	14.46	1800	2760	1800	-34.7826
	1820	18	4	13	69	22.4	2760	16	4.5	9	43	14.4	1720	2760	1720	-37.6812
	1460	17	4.24	11	52	16.52	2080	15.5	4.65	8	33	10.55	1320	2080	1320	-36.5385
	2880	18.5	3.89	14	80	25.22	3200	17	4.24	11	59	19	2360	3200	2360	-26.25
	1460	17.5	4.11	12	60	19.15	2380	16.5	4.36	10	45	14.46	1800	2380	1800	-24.3697
			RSSA -TEST
																	lactatémie(2)	RSSA MEAN(t2)	RSSA BEST (t2)	RSSA Décrement(t2)
JOUEURS		1er sprint (s)	2 sprint(s)	3 sprint(s)	4 sprint(s)	5 sprint(s)	6 sprint (s)	Lactatémie fin du test (mmol/l) T1	RSSA MEAN(s) t1	RSSA BEST(s)t1	RSSA DECREMENT (%)t1	sprint 1(2)	sprint3(2)	sprint4(2)	sprint5(2)	sprint6(2)	24.5	8.58	7.53	13.94
		7.47	7.84	8.03	7.59	7.84	7.49	13.7	7.7	7.46	3.21	7.53	8.65	8.83	8.99	9.21	19.5	7.85	7.59	3.42
		7.98	7.82	7.55	7.77	8.03	8.51	21.3	7.94	7.55	5.16	8.5	7.59	7.81	7.83	7.79	21.3	7.89	7.42	6.33
		7.53	7.46	8.32	7.82	8.22	8.56	21	7.98	7.53	5.97	7.42	8.07	7.98	7.81	8.53	19.5	8.85	8.21	7.79
		8.21	8.02	7.92	8.29	8.59	9	24.5	8.33	7.92	5.17	8.37	8.66	9.26	8.95	9.67	19.1	8.31	7.89	5.32
		8.06	7.95	7.64	8.59	8.56	8.65	19.5	8.24	7.64	7.85	8.52	8.35	8.45	8.17	8.53	18.6	7.85	7.57	3.69
		7.88	7.66	7.39	8.32	8.19	8.29	13.7	7.95	7.39	7.57	8.48	7.57	7.76	7.81	7.76	20.7	8.4	7.66	9.66
		7.66	7.43	8.06	8.23	8.66	8.46	15	8.08	7.43	8.74	7.88	8.23	8.44	8.99	9.24	17.6	8.21	7.83	4.85
		7.37	7.34	8.16	8.16	8.09	8.66	18.2	7.96	7.34	8.44	8.26	7.83	8.09	8.24	8.66	16.7	7.78	7.49	3.93
		7.33	7.66	7.93	8.06	8.66	8.53	19.5	8.02	7.33	9.41	7.81	7.49	7.98	7.48	7.76	21.7	8.46	8.1	4.44
		7.9	7.91	8.05	8.99	7.63	8.55	14.2	8.17	7.9	3.41	8.52	8.34	8.2	8.66	8.99	24.9	8.07	7.47	8.03
		7.65	7.67	8.38	8.38	8.39	8.53	20.5	8.16	7.65	6.66	7.47	8.14	8.45	8.18	8.5	20.5	8.4	7.96	5.52
		8.37	8.31	8.46	8.61	8.07	8.08	19.9	8.31	8.07	2.97	8.26	7.96	7.89	9.21	8.79	18.8	8.89	8.69	2.3
		7.92	7.56	8.23	8.56	8.66	8.69	18.2	8.27	7.56	9.39	8.94	8.83	8.69	8.85	9.17	19.9	8.18	7.83	4.46
		6.87	8.26	8.24	8.29	8.48	8.89	19.1	8.17	6.87	18	7.86	8.09	7.83	8.69	8.1	24.5	7.94	7.03	12.94
		6.37	7.61	7.7	7.76	8.01	8.86	19.2	7.71	6.37	21	7.03	8.23	7.93	8.24	8.69	19.6	8.1	7.44	8.87
		7.42	7.83	7.64	8.05	8.01	8.44	16.3	7.89	7.42	6.33	7.77	8.1	8.44	8.24	8.66	19.6	8.28	7.83	5.74
		7.16	7.47	7.92	7.19	7.6	7.68	12.7	7.5	7.16	4.74	8.26	7.98	7.83	8.87	8.77	19.2	9.1	8.45	7.69
		8.24	8.45	8.22	9.26	9.42	9.77	21.3	8.89	8.22	8.15	8.45	9.67	9.26	9.81	8.95
		TEST DE Puisance musculaire
	SJ(1)	SJ2	SJ VARIATION	SJ ALTERATION PERCENTAGE	CMJ(t1)	CMJ (t2)	CMJ (alteration)	CMJ(alteration percentage )
	34	34.3	0.00882353	0.882353	35	36	0.0285714	2.85714
	36.1	35.1	-0.0277008	-2.77008	36.9	37	0.0271003	2.71003
	28.2	30	0.0638298	6.38298	40.5	35.4	0.0246914	2.46914
	30.7	29	-0.0553746	-5.53746	40.3	43	0.0248139	2.48139
	38	36.5	-0.0394737	-3.94737	42.5	42	0.0235294	2.35294
	37.4	34	-0.0909091	-9.09091	38	39	0.0263158	2.63158
	38	37.7	-0.00789474	-0.789474	39.5	39.5	0.0253165	2.53165
	36	34	-0.0555556	-5.55556	36	36	0.0277778	2.77778
	40	38.7	-0.0325	-3.25	41.4	42	0.0241546	2.41546
	42	41	-0.0238095	-2.38095	40	40.5	0.025	2.5
	40.5	42.3	0.0444444	4.44444	39	38	0.025641	2.5641
	38	38	0	0	38	39	0.0263158	2.63158
	38.6	36.7	-0.0492228	-4.92228	36	36	0.0277778	2.77778
	33	33	0	0	40.5	40	0.0246914	2.46914
	31.5	28.6	-0.0920635	-9.20635	40.5	41	0.0246914	2.46914
	39	38	-0.025641	-2.5641	41	40	0.0243902	2.43902
	41.6	40.2	-0.0336538	-3.36538	40	41	0.025	2.5
	35	33.5	-0.0428571	-4.28571	39.5	39.3	0.0253165	2.53165
