# Supplementary material for: Effects of a six-week period of congested match play on plasma volume variations, hematological parameters, training workload and physical fitness in elite soccer players
Source: PLoS One. 2019 Jul 25;14(7):e0219692. doi: 10.1371/journal.pone.0219692 (PMC6657839; doi:10.1371/journal.pone.0219692)
Supplement: S2 Data — (XLSX) [file pone.0219692.s002.xlsx]

## Sheet: NFS, pré-test
2009-01-01
			Résultats des prélévement pour NFS (pré-test)
		Hématochrite (%)				Hémoglobine (g/dl)
		Au repos	Al'arret	Après 10'	Après 30'	Au repos	A l'arret	Après 10'	Après 30'
Groupe actif	n°1	42.5	47.9	44.6	43.3	13.8	***	13.9	13.8
	n°2	43.7	47.8	46.2	46.3	15.5	16.3	15.8	15.7
	n°3	43	49.2	46.4	44.7	15.2	16.4	15.7	15.4
	n°4	43.6	47.4	46	44.9	14.2	15	14.2	13.7
	n°5	45.5	51.2	46.5	48.8	14.6	16.8	14.9	15
	n°6	42.9	46.1	45.2	42.3	13.5	14.5	13.8	13.7
	n°7	44.6	48.1	46.1	41.7	14.8	16	15.2	13.8
	n°8	42.6	46.6	46.1	44.3	15	15.7	15.2	14.7
	n°9	42.1	44.4	43.1	45.2	14.7	15.7	15	15.2
	n°10	42.8	48	47.3	42.3	15.1	16.2	15.9	15.2
Groupe de contrôle	n°21	40.4	46.7	43.9	45.9	14.2	15.7	15.4	15.4
	n°22	43.2	47.3	47.2	45.2	14.9	16.2	16.2	15.3
	n°23	44.3	44	45.1	44	15.2	15.3	15.1	15.3
	n°24	39.7	41.8	41.6	39.3	13.8	14.1	13.6	13.5
	n°25	45.7	46.2	41.7	42.9	15.1	15.4	13.6	14.8
	n°26	40.3	43.1	43.4	44.1	14.4	15.2	14.7	14.9
	n°27	43	47	45.3	45.8	16	15.7	15.5	15.4
	n°28	41.6	46.1	45.7	44.1	14.7	16	15.5	15.2
	n°29	43.7	48.7	45.6	46.5	15.2	16.2	15.3	15.4
	n°30	43.1	46.2	45.7	44	15.2	15.7	15.3	14.8

## Sheet: NFS, post-test
2009-03-01
			Plasma Volume Variations Football
		Hématocrite (%)		Hémoglobine (g/dl)
	Joueurs	Avant	Après	Avant	Après	PVV (%)
	n°1	46.7	44.5	16	15.1	10.3339
	n°2	47.1	44.9	16.1	15.2	10.3261
	n°3	37.8	46.8	12.7	13.2	-17.7092
	n°4	44.2	44.4	15.3	15	1.63441
	n°5	41.9	40.3	14	13	10.658
	n°6	43.2	42.6	14.6	14.3	3.1764
	n°7	44.3	44.4	15.4	15.2	1.13389
	n°8	47.5	43.2	15.7	14.6	16.3418
	n°9	43.8	42.8	15.2	14.6	5.96207
	n°10	43.8	43	15	14.7	3.49335
	n=11	46.2	43.8	15.5	15	7.943
	n12	40.4	40.4	13.6	14.5	-6.2069
	n13	46.7	43.1	15.7	15	11.7361
	n14	43.3	42.6	14.1	13.8	3.43532
	n15	44.3	41.7	14.6	13.8	10.7356
	n16	45.3	40.8	15.6	13.9	21.463
	n17	39	38.3	13.1	12.8	3.51819
	n=18	45.6	43.7	16.2	14.9	12.5222
	mean					6.17
