# Supplementary material for: Effects of a six-week period of congested match play on plasma volume variations, hematological parameters, training workload and physical fitness in elite soccer players
Source: PLoS One. 2019 Jul 25;14(7):e0219692. doi: 10.1371/journal.pone.0219692 (PMC6657839; doi:10.1371/journal.pone.0219692)
Supplement: S3 Data — (XLSX) [file pone.0219692.s003.xlsx]

## Sheet: Feuil1
JOUEURS valeurs RPE	lundi(s1)	mardi(s1)	mercredi(s1)	jeudi (s1)	vendredi(s1)	samedi(s1)	Dimanche(s1)	Lundi(s2)	Mardi(s2)	Mercredi(s2)	Jeudi(s2)	Vendredi(s2	samedi(S2)	Dimanche(s2)	lundi (s3)	mardi(s3)	mercredi(s3)	jeudi(s3)	vendredi(s3)	samedi(s3)	dimanche(s3)	lundi(s4)	mardi(s4)	mercredi(s4)	jeudi(s4)	vendredi(s4)	samedi(s4)	Dimanche(s4)	lundi (s5)	mardi(s5)	mercredi(s5)	jeudi(s5)	vendredi(s5)	samedi(s5)	dimanche(s5)	Lundi(s6)	mardi(s6)	mercredi(s6)	jeudi(s6)	vendredi(s6)	samedi(s6)	dimanche(s6)		lundi(s1)	mardi(s1)	mercredi(s1)	jeudi (s1)	vendredi(s1)	samedi(s1)
AYACHI oussema	0	5	2.5	3	2.5	2	0	2	2	4	2	2	0	0	2	2	5.5	3.5	2.5	0	4	2.5	2.5	0	2.5	2	0	5	2.5	2.5	0	1.5	0	0	5	2.5	2.5	0	3	2.5	0	0		1	5	2.5	3	2.5	0
romdhani mustafa	0	5	3	2.5	2	10.5	7	2.5	2.5	6.5	2.5	2.5	0	7	2.5	2.5	6	2.5	2.5	0	7.5	3	3	7	3	2.5	0	8	2	2	7.5	2.5	2.5	0	7	3.5	3.5	7.5	2.5	2.5	0	7.5		1.5	5	3	2.5	2	0
ABOUDI IYADH	0	5	3	3.5	2.5	3	6.5	2	2	7	3.5	2.5	0	7	2.5	2.5	5	2	2.5	0	7	2.5	2.5	6.5	3.5	2.5	0	7.5	2	2.5	7	3	0	0	7.5	2.5	2.5	8	2.5	3.5	0	7.5		2	5	3	3.5	2.5	0
Guesmi khalil	0	6	2.5	4	3	1.5	0	2.5	2.5	0	3.5	2.5	0	0	3.5	3.5	5	3.5	2	0	0	3.5	3.5	0	3.5	3	0	0	2	2	0	2	2.5	0	0	3	3	0	3.5	2.5	0	0		2	6	2.5	4	3	0
Mani helmi	0	5.5	2.5	3	2.5	2.5	5.5	2	2	7	3.5	3	0	7.5	3	3	5.5	3	3.5	0	7.5	3	3	7.5	3.5	2.5	0	8	2.5	3.5	7.5	2.5	2.5	0	0	2.5	2.5	7.5	0	2	0	0		2	5.5	2.5	3	2.5	0
Iheb kaabi	0	4.5	2	2.5	2	3	7	2.5	2.5	7.5	3	2	0	7	2	2	6	3	3	0	7	3	3	7	3	2.5	0	8.5	2.5	2.5	7.5	2	0	0	7	3	3	8	3	2.5	0	8		1	4.5	2	2.5	2	0
romdhani marwen	0	5.5	2.5	3	2.5	2	6.5	3	3	4.5	4	2	0	6.5	2	2	4.5	2.5	3	0	6.5	2.5	2.5	7	3	3.5	0	8.5	3	3.5	8	2	2	0	7.5	2	2	8	0	2.5	0	7		1	5.5	2.5	3	2.5	0
skander brini	0	6	3.5	4	3.5	3	7	2.5	2.5	6.5	3.5	2	0	7	2.5	2.5	6.5	2	2.5	0	7	2	2	7.5	3.5	3	0	8	2	2.5	7.5	2	3.5	0	8.5	2.5	2.5	8	3.5	3.5	0	7.5		2	6	3.5	4	3.5	0
yahya AMRI	0	5.5	3	4	2.5	2	5.5	2	2	5	2.5	2.5	0	7	2.5	2.5	5	2.5	2	0	7.5	2	2	7.5	2.5	2	0	7.5	2	2	7	2.5	0	0	8.5	2.5	2.5	7.5	0	2	0	8.5		1.5	5.5	3	4	2.5	0
LOUAY hamdi	0	5	2.5	2	2	1	5	2	2	5.5	2	2	0	8	2.5	2.5	5.5	2	2	0	7	2	2	7	2.5	2.5	0	7.5	2.5	2.5	7.5	2.5	2	0	8	2.5	2.5	8	2	2	0	8.5		2	5	2.5	2	2	0
bidhani hayder	0	5	2.5	3	2.5	2	6.5	2.5	2.5	7	2.5	2	0	5	2.5	2.5	5	2	3	0	7	2.5	2.5	7.5	3	2.5	0	7.5	2.5	2	7	2.5	2	0	7	2.5	2.5	7.5	2.5	2	0	7.5		2	5	2.5	3	2.5	0
haythem tej	0	6	2.5	3	3.5	105	4.5	3	3	4	3	2.5	0	7.5	2.5	2.5	5	2	3	0	5.5	2.5	2.5	6	2	2.5	0	0	2.5	2	0	1.5	2	0	5	2.5	2.5	0	0	2.5	0	0		2	6	2.5	3	3.5	0
billel ammeri	0	5.5	2.5	3.5	2.5	1.5	7.5	2.5	2.5	7	2.5	2	0	7.5	2	2	5.5	3.5	2.5	0	7	2.5	2.5	7.5	2.5	2.5	0	8	2.5	3.5	7.5	2	0	0	7.5	2.5	2.5	7.5	2	2.5	0	7		1.5	5.5	2.5	3.5	2.5	0
ahmed feidi	0	5	2.5	2.5	2.5	1.5	7	2	2	7.5	2.5	2	0	7.5	2.5	2.5	5	3	2	0	7	3	3	7.5	2.5	2.5	0	8	2	2.5	7.5	2	2.5	0	7	2.5	2.5	7.5	2.5	2.5	0	7.5		2	5	2.5	2.5	2.5	0
mohamed metiri	0	6	3.5	3	3	1.5	7	2.5	2.5	7	3	3	0	7	2	2	5.5	2.5	3.5	0	7	2.5	2.5	8	4	2.5	0	8.5	2	2.5	8.5	2	2.5	0	7.5	2	2	8	0	2.5	0	8.5		2	6	3.5	3	3	0
mortadha Ammeri	0	5	2.5	3	3	2	4	2	2	4	3.5	2.5	0	0	3	3	5	2.5	2.5	0	7.5	2.5	2.5	8	2.5	2	0	8.5	2.5	2.5	8	2.5	2	0	5.5	2.5	2.5	6.5	2.5	0	0	8		2	5	2.5	3	3	0
zairi hfaiedh	0	4.5	2.5	2.5	2.5	2	0	2	2	4	1.5	2	0	5	1.5	1.5	5	2.5	3	0	0	2	2	0	2.5	3.5	0	0	2	2.5	4.5	2	2.5	0	4	2.5	2.5	0	1.5	0	0	0		1	4.5	2.5	2.5	2.5	0
mohamed ayechi	0	5	3.5	2.5	2.5	2	6	2.5	2.5	0	3	2.5	0	7	1.5	1.5	5	3	2.5	0	0	2	2	7	4	2.5	0	7	2.5	2.5	7.5	3	0	0	0	1.5	1.5	7	0	2	0	7.5		1.5	5	3.5	2.5	2.5	0
moyenne
JOUEURS Charge d'entrainement (UA)	lundi(s1)	mardi(s1)	mercredi(s1)	jeudi (s1)	vendredi(s1)	samedi(s1)	Dimanche(s1)	Lundi(s2)	Mardi(s2)	Mercredi(s2)	Jeudi(s2)	Vendredi(s2	samedi(S2)	Dimanche(s2)	lundi (s3)	mardi(s3)	mercredi(s3)	jeudi(s3)	vendredi(s3)	samedi(s3)	dimanche(s3)	lundi(s4)	mardi(s4)	mercredi(s4)	jeudi(s4)	vendredi(s4)	samedi(s4)	Dimanche(s4)	lundi (s5)	mardi(s5)	mercredi(s5)	jeudi(s5)	vendredi(s5)	samedi(s5)	dimanche(s5)	Lundi(s6)	mardi(s6)	mercredi(s6)	jeudi(s6)	vendredi(s6)	samedi(s6)	dimanche(s6)
AYACHI oussema	0	225	200	245	225	0	0	180	180	60	180	180	0	0	180	180	165	315	225	0	100	0	225	0	225	180	150	0	225	225	0	135	0	0	150	225	225	0	270	225	0	0
romdhani mustafa	0	450	270	225	180	0	630	225	225	325	225	225	0	210	225	225	540	225	225	0	675	0	270	630	270	225	720	0	180	180	675	225	225	0	630	315	315	375	225	225	0	675
ABOUDI IYADH	0	450	270	315	225	0	585	180	180	630	315	225	0	140	225	225	150	180	225	0	630	0	225	455	315	225	675	0	180	225	630	270	0	0	675	225	225	720	225	315	0	675
Guesmi khalil	0	540	225	360	270	0	0	225	225	0	315	225	0	0	315	315	100	315	180	0	0	0	315	0	315	270	0	0	180	180	0	180	225	0	0	270	270	0	315	225	0	0
Mani helmi	0	495	225	270	225	0	495	180	180	630	315	270	0	450	270	270	495	270	315	0	675	0	270	675	315	225	720	0	225	315	675	225	225	0	0	225	225	450	0	180	0	0
Iheb kaabi	0	405	180	225	180	0	630	225	225	675	270	180	0	630	180	180	540	270	270	0	630	0	270	630	270	225	255	0	225	225	675	180	0	0	210	270	270	420	270	225	0	480
romdhani marwen	0	495	225	270	225	0	585	270	270	90	360	180	0	585	180	180	135	225	270	0	585	0	225	630	270	315	720	0	270	315	720	180	180	0	675	180	180	720	0	225	0	210
skander brini	0	540	315	360	315	0	495	225	225	585	315	180	0	630	225	225	585	180	225	0	630	0	180	675	315	270	480	0	180	225	675	180	315	0	765	225	225	720	315	315	0	675
yahya AMRI	0	495	270	360	225	0	630	180	180	450	225	225	0	630	225	225	375	225	180	0	675	0	180	675	225	180	675	0	180	180	490	225	0	0	765	225	225	525	0	180	0	765
LOUAY hamdi	0	450	225	180	180	0	350	180	180	385	180	180	0	720	225	225	495	180	180	0	630	0	180	630	225	225	675	0	225	225	675	225	180	0	720	225	225	160	180	180	0	765
bidhani hayder	0	450	225	270	225	0	450	225	225	630	225	180	0	360	225	225	450	180	270	0	630	0	225	675	270	225	675	0	225	180	490	225	180	0	630	225	225	765	225	180	0	675
haythem tej	0	540	225	270	315	0	135	270	270	80	270	225	0	675	225	225	450	180	270	0	330	0	225	120	180	225	0	0	225	180	0	135	180	0	350	225	225	0	0	225	0	0
billel ammeri	0	495	225	315	225	0	675	225	225	560	225	180	0	675	180	180	495	315	225	0	210	0	225	675	225	225	720	0	225	315	675	180	0	0	675	225	225	765	180	225	0	630
ahmed feidi	0	450	225	225	225	0	630	180	180	675	225	180	0	675	225	225	450	270	180	0	630	0	270	675	225	225	240	0	180	225	675	180	225	0	630	225	225	765	225	225	0	675
mohamed metiri	0	540	315	270	270	0	630	225	225	630	270	270	0	630	180	180	495	225	315	0	630	0	225	200	360	225	765	0	180	225	765	180	225	0	675	180	180	720	0	225	0	765
mortadha Ammeri	0	450	225	270	270	0	160	180	180	100	315	225	0	0	270	270	125	225	225	0	525	0	225	720	225	180	212.5	0	225	225	720	225	180	0	495	225	225	195	225	0	0	720
zairi hfaiedh	0	405	225	225	225	0	0	180	180	80	135	180	0	100	135	135	50	225	270	0	0	0	180	0	225	315	0	0	180	225	90	180	225	0	80	225	225	0	135	0	0	0
mohamed ayechi	0	450	315	225	225	0	540	225	225	0	270	225	0	420	135	135	400	270	225	0	0	0	180	630	360	225	630	0	225	225	150	270	0	0	0	135	135	420	0	180	0	675
			Charge d'entrainement T1-T2) CONGESTED PERIOD OF MATCH						charge d'entrainement entre T1 ET T2(periode cogestive )
JOUEURS Charge d'entrainement hebdomadaires(UA)	semaines 1	semaines 2	semaines 3	semaines 4	semaines 5	semaines 6	charge d'entrainement global	charge d'entrainement moennes hebdomadaire
	720	780	600	985	735	1260	5080	846.667
	1815	2115	1210	1890	2115	1890	11035	1839.17
	2160	1895	1490	1410	1980	2025	10960	1826.67
	210	900	765	910	765	1575	5125	854.167
	855	2205	1845	2790	1665	1890	11250	1875
	1665	1650	1980	1890	1515	1710	10410	1735
	1335	2160	1485	1395	2340	1890	10605	1767.5
	2250	1920	1935	1845	2340	2205	12495	2082.5
	1695	1935	2115	2310	1840	2115	12010	2001.67
	1510	1935	1645	1710	2250	1565	10615	1769.17
	2070	2070	1620	1755	1930	1800	11245	1874.17
	450	750	1520	1455	1070	1665	6910	1151.67
	2025	2070	1865	1425	2070	2070	11525	1920.83
	2115	1635	1935	1755	2115	1935	11490	1915
	1890	1775	2025	1845	2250	2205	11990	1998.33
	1365	1562.5	820	1370	2070	1555	8742.5	1457.08
	360	720	675	680	980	1170	4585	764.167
	1410	2025	1140	130	870	1890	7465	1244.17
[truncated: 36 more columns]

## Sheet: Feuil2
MONOTNY	congested calendar								STRAIN
Monoton s1	monoton s2	Monotonie s3	monotonie s4	monotonie s5	monotonie s6	monoton globale	monotonie mean		strain s1	strain s2	strain s3	strain s4	strain s5	strain s6	Strain global	strain mean
0.929085	1.03731	0.948873	1.21204	1.01036	1.1094	6.24707	1.78488		668.941	809.099	569.324	1193.86	742.617	1397.84	5381.68	10763.4
0.814966	1.07646	1.61073	1.06066	1.20132	1.28901	7.05315	2.01518		1479.16	2276.72	1948.99	2004.65	2540.79	2436.22	12686.5	25373
0.850599	1.12067	0.995196	0.951244	1.0347	1.53152	6.48393	1.85255		1837.29	2123.67	1482.84	1341.25	2048.7	3101.33	11935.1	23870.2
0.920616	0.798299	0.761661	0.909625	1.05633	1.16775	5.61428	1.60408		745.699	718.469	582.67	827.759	808.091	1839.2	5521.89	11043.8
0.820238	1.0888	1.21168	1.18121	1.04526	1.53226	6.87946	1.96556		701.303	2400.8	2235.55	2391.96	1740.37	2895.97	12366	24731.9
1.06281	1.11236	1.06147	1.10782	0.959168	1.15863	6.46226	1.84636		1769.58	1835.39	2101.71	2093.79	1453.14	1981.26	11234.9	22469.7
0.734568	1.10071	1.01671	0.999827	1.25056	1.29904	6.40142	1.82898		980.649	2377.54	1509.81	1394.76	2926.32	2455.18	11644.3	23288.5
0.909431	1.11372	1.13356	1.0385	1.19025	1.71464	7.1001	2.0286		2046.22	2138.34	2193.43	1916.04	2785.19	3780.79	14860	29720
0.519832	0.965541	1.102	1.02852	0.952343	1.41325	5.98149	1.709		881.116	1868.32	1884.42	1727.91	1752.31	2989.03	11103.1	22206.2
0.480582	1.00794	0.939518	1.02678	1.19364	1.5619	6.21035	1.77439		725.679	1950.36	1545.51	1755.79	2685.69	2444.37	11107.4	22214.8
0.759429	1.05291	1.09646	1.09365	1.29752	1.63345	6.93342	1.98098		1572.02	2179.53	1776.27	1919.35	2504.21	2940.2	12891.6	25783.2
0.68313	1.00871	0.928634	1.25383	1.23047	1.4175	6.52228	1.86351		307.409	756.534	1411.52	1824.33	1316.61	2360.13	7976.53	15953.1
0.782298	1.01056	1.04797	1.17114	1.04402	1.30684	6.36283	1.81795		1584.15	2091.86	1954.47	1668.88	2161.12	2705.16	12165.6	24331.3
0.790046	1.03514	0.974116	1.09365	1.20132	1.35752	6.45179	1.84337		1670.95	1692.46	1884.92	1919.35	2540.79	2626.8	12335.3	24670.5
0.558459	0.974811	1.16787	1.11068	1.13208	1.48123	6.42513	1.83575		1055.49	1730.29	2364.93	2049.21	2547.19	3266.1	13013.2	26026.4
0.420841	0.92627	0.925036	1.07936	1.25042	1.62961	6.23154	1.78044		574.448	1447.3	758.53	1478.72	2588.37	2534.05	9381.41	18762.8
0.655072	0.765968	1.40693	0.850948	1.64706	1.14237	6.46835	1.8481		235.826	551.497	949.677	578.645	1614.12	1336.58	5266.34	10532.7
0.475252	1.09259	0.994994	0.930015	1.02323	1.46969	5.98577	1.71022		670.105	2212.49	1134.29	957.916	890.209	2777.72	8642.74	17285.5
